# Supplementary material for: Effects of Sulforaphane-Induced Cell Death upon Repeated Passage of Either P-Glycoprotein-Negative or P-Glycoprotein-Positive L1210 Cell Variants
Source: Int J Mol Sci. 2022 Sep 16;23(18):10818. doi: 10.3390/ijms231810818 (PMC9501161; doi:10.3390/ijms231810818)
Supplement: Supplementary file 1 [file ijms-23-10818-s001.zip]

Archive with 1 entries (1 files):
- ijms-1908845-supplementary.pdf
